# Supplementary material for: Development of Covalently Functionalized Alginate–Pyrrole and Polypyrrole–Alginate Nanocomposites as 3D Printable Electroconductive Bioinks
Source: Materials (Basel). 2025 Jul 1;18(13):3120. doi: 10.3390/ma18133120 (PMC12251084; doi:10.3390/ma18133120)
Supplement: Supplementary file 1 [file materials-18-03120-s001.zip]

Archive with 1 entries (1 files):
- materials-3669791-supplementary.pdf
